# Supplementary material for: Physiological and Skin Microbiome Divergence Among Closely Related Anurans Co‐Occurring in Agricultural Wetlands
Source: Ecol Evol. 2026 Jul 10;16(7):e73944. doi: 10.1002/ece3.73944 (PMC13354545; doi:10.1002/ece3.73944)
Supplement: Supplementary file 1 — Data S1: Supplementary_Table_Functional. [file ECE3-16-e73944-s001.xlsx]

## Sheet: MetaCyc Pathways
Feature ID	Feature name	Mean relative abundance	No. samples detected	Kruskal-Wallis H	p-value	FDR-adjusted p-value	Highest abundance species	Highest species mean abundance
PWY-7159	3,8-divinyl-chlorophyllide a biosynthesis III	0.0017958	32	24.3994	2.06155e-05	0.00277791	P. chosenicus	0.00275822
ARGININE-SYN4-PWY	Arginine biosynthesis	0.00272453	32	24.3414	2.11979e-05	0.00277791	P. chosenicus	0.00354117
PWY-7356	Thiamine salvage IV	0.0022438	32	24.0698	2.41559e-05	0.00277791	D. suweonensis	0.00403203
14DICHLORBENZDEG-PWY	Dichlorobenzene degradation	0.000669197	32	23.8602	2.67167e-05	0.00277791	P. chosenicus	0.00152235
PWY-6084	3,5-dichlorocatechol degradation	0.000669197	32	23.8602	2.67167e-05	0.00277791	P. chosenicus	0.00152235
PWY-6672	cis-geranyl-CoA degradation	0.000932444	32	23.3642	3.39057e-05	0.00277791	P. chosenicus	0.00193107
PWY-7295	L-arabinose degradation IV	0.000690804	32	23.3271	3.45143e-05	0.00277791	P. chosenicus	0.0013603
PWY-7873	D-erythronate degradation II	0.000791321	32	22.5089	5.11108e-05	0.00277791	P. chosenicus	0.00150646
PWY-7874	L-threonate degradation	0.000796036	32	22.4619	5.22766e-05	0.00277791	P. chosenicus	0.00150508
PWY-6478	GDP-D-glycero-alpha-D-manno-heptose biosynthesis	0.00112927	32	22.1443	6.08739e-05	0.00277791	P. chosenicus	0.00209214
PWY-7383	Anaerobic energy metabolism	0.00268597	32	21.6975	7.54017e-05	0.00277791	P. chosenicus	0.00367336
PWY-5209	Methyl-coenzyme M oxidation to CO2	0.000663738	32	21.6067	7.87502e-05	0.00277791	P. chosenicus	0.00155041
PWY-5022	4-aminobutanoate degradation V	0.00204314	32	21.5854	7.95585e-05	0.00277791	P. nigromaculatus	0.00264834
TYRFUMCAT-PWY	Tyrosine degradation	0.00191739	32	21.5774	7.98656e-05	0.00277791	P. chosenicus	0.00273733
LPSSYN-PWY	LPS biosynthesis	3.3895e-05	27	21.23	9.43086e-05	0.00277791	D. japonicus	0.000107068
LIPA-CORESYN-PWY	Lipid A core biosynthesis	8.11186e-06	27	21.2013	9.56111e-05	0.00277791	D. japonicus	2.59494e-05
NAD-BIOSYNTHESIS-II	NAD biosynthesis II	0.000259044	32	21.1834	9.64344e-05	0.00277791	D. suweonensis	0.000488607
HEME-BIOSYNTHESIS-II-1	Heme biosynthesis II	0.00284445	32	20.9959	0.000105481	0.00277791	P. chosenicus	0.00382472
PWY66-389	Phytol degradation	0.0099273	32	20.9894	0.000105809	0.00277791	P. chosenicus	0.0115782
PWY-7294	D-xylose degradation IV	0.00134181	32	20.9493	0.000107861	0.00277791	P. chosenicus	0.00190629

## Sheet: EC Numbers
Feature ID	Feature name	Mean relative abundance	No. samples detected	Kruskal-Wallis H	p-value	FDR-adjusted p-value	Highest abundance species	Highest species mean abundance
1.1.1.60	1.1.1.60	0.000588389	32	25.8019	1.04929e-05	0.00197804	P. chosenicus	0.000966086
2.4.1.122	2.4.1.122	1.48812e-05	32	25.6467	1.13079e-05	0.00197804	D. suweonensis	4.74602e-05
2.4.1.303	2.4.1.303	1.4842e-05	32	25.5988	1.15719e-05	0.00197804	D. suweonensis	4.74602e-05
1.1.1.205	1.1.1.205	0.00114661	32	25.3558	1.3009e-05	0.00197804	D. suweonensis	0.00137927
1.13.11.41	1.13.11.41	8.50731e-05	32	25.3506	1.30421e-05	0.00197804	P. chosenicus	0.000228186
4.3.1.19	4.3.1.19	0.00177039	32	25.1471	1.43848e-05	0.00197804	P. chosenicus	0.00234197
4.2.1.18	4.2.1.18	0.000490132	32	25.1118	1.46314e-05	0.00197804	P. chosenicus	0.000692596
1.14.13.172	1.14.13.172	0.000189342	32	24.5798	1.89014e-05	0.00197804	P. chosenicus	0.000478154
1.14.12.1	1.14.12.1	0.000245841	32	24.5609	1.90738e-05	0.00197804	P. chosenicus	0.000533864
1.1.1.401	1.1.1.401	0.000136223	32	24.5327	1.93344e-05	0.00197804	P. chosenicus	0.000279036
2.6.1.18	2.6.1.18	0.000306993	32	24.3271	2.13444e-05	0.00197804	P. chosenicus	0.000524344
6.2.1.25	6.2.1.25	0.000128217	32	24.2995	2.16298e-05	0.00197804	P. chosenicus	0.000278993
1.8.7.1	1.8.7.1	0.000334581	32	24.2527	2.21222e-05	0.00197804	P. chosenicus	0.000542452
1.14.13.208	1.14.13.208	0.000254937	32	24.2218	2.24535e-05	0.00197804	P. chosenicus	0.00055837
6.2.1.16	6.2.1.16	0.00025043	32	24.2204	2.24681e-05	0.00197804	P. chosenicus	0.000460244
2.1.1.13	2.1.1.13	0.00139554	32	24.2175	2.24993e-05	0.00197804	P. chosenicus	0.00162228
4.4.1.24	4.4.1.24	0.0004402	32	24.1364	2.33948e-05	0.00197804	P. chosenicus	0.00106225
3.5.2.18	3.5.2.18	8.79743e-05	32	24.135	2.34103e-05	0.00197804	P. chosenicus	0.000223535
1.1.1.381	1.1.1.381	0.000255539	32	24.063	2.42345e-05	0.00197804	D. suweonensis	0.000455251
4.1.2.44	4.1.2.44	0.000137838	32	24.0172	2.4774e-05	0.00197804	P. chosenicus	0.000290795
